# Supplementary material for: Neurophysiological and Behavioral Effects of Micro- and Nanoplastics in Aquatic Organisms
Source: Animals (Basel). 2026 Mar 17;16(6):941. doi: 10.3390/ani16060941 (PMC13023340; doi:10.3390/ani16060941)
Supplement: Supplementary file 1 [file animals-16-00941-s001.zip]

Archive with 1 entries (1 files):
- animals-4149551-supplementary.pdf
